# Supplementary material for: Toll-Like Receptor Evolution: Does Temperature Matter?
Source: Front Immunol. 2022 Feb 14;13:812890. doi: 10.3389/fimmu.2022.812890 (PMC8882821; doi:10.3389/fimmu.2022.812890)
Supplement: Supplementary file 2 [file Table_1.xlsx]

## Sheet: TLRs
		Species name	Abbreviation used in tree	Gene Accession number	Transcript/protein accession number	Genome location	Database source	Genome assembly	Observations
	VERTEBRATES
	Mammals
	Human	Homo sapiens	Hsa_Tlr1	ENSG00000174125	ENST00000308979.7	4: 38,790,677-38,856,817	http://www.ensembl.org	GRCh38
			Hsa_Tlr2	ENSG00000137462	ENST00000260010.6	4: 153,684,070-153,705,702	http://www.ensembl.org	GRCh38
			Hsa_Tlr3	ENSG00000164342	ENST00000296795.8	4: 186,069,155-186,088,073	http://www.ensembl.org	GRCh38
			Hsa_Tlr4	ENSG00000136869	ENST00000355622.8	9: 117,704,175-117,724,735	http://www.ensembl.org	GRCh38
			Hsa_Tlr5	ENSG00000187554	ENST00000642603.2	1: 223,109,404-223,143,248	http://www.ensembl.org	GRCh38
			Hsa_Tlr6	ENSG00000174130	ENST00000436693.6	4: 38,823,715-38,856,817	http://www.ensembl.org	GRCh38
			Hsa_Tlr7	ENSG00000196664	ENST00000380659.4	X: 12,867,072-12,890,361	http://www.ensembl.org	GRCh38
			Hsa_Tlr8	ENSG00000101916	ENST00000311912.5	X: 12,906,620-12,923,169	http://www.ensembl.org	GRCh38
			Hsa_Tlr9	ENSG00000239732	ENST00000360658.2	3: 52,221,080-52,226,163	http://www.ensembl.org	GRCh38
			Hsa_Tlr10	ENSG00000174123	ENST00000308973.9	4: 38,772,238-38,782,990	http://www.ensembl.org	GRCh38
	Mouse	Mus musculus	Mmu_Tlr1	ENSMUSG00000044827	ENSMUST00000197315.4	5: 64,924,679-64,933,563	http://www.ensembl.org	GRCm38
			Mmu_Tlr2	ENSMUSG00000027995	ENSMUST00000029623.10	3: 83,836,272-83,841,767	http://www.ensembl.org	GRCm38
			Mmu_Tlr3	ENSMUSG00000031639	ENSMUST00000034056.11	8: 45,395,665-45,411,080	http://www.ensembl.org	GRCm38
			Mmu_Tlr4	ENSMUSG00000039005	ENSMUST00000048096.11	4: 66,827,584-66,930,284	http://www.ensembl.org	GRCm38
			Mmu_Tlr5	ENSMUSG00000079164	ENSMUST00000110997.6	1: 182,954,788-182,976,044	http://www.ensembl.org	GRCm38
			Mmu_Tlr6	ENSMUSG00000051498	ENSMUST00000239485.1	5: 64,952,031-64,960,097	http://www.ensembl.org	GRCm38
			Mmu_Tlr7	ENSMUSG00000044583	ENSMUST00000112161.7	X: 167,304,929-167,330,558	http://www.ensembl.org	GRCm38
			Mmu_Tlr8	ENSMUSG00000040522	ENSMUST00000112170.1	X: 167,242,696-167,264,329	http://www.ensembl.org	GRCm38
			Mmu_Tlr9	ENSMUSG00000045322	ENSMUST00000062241.10	9: 106,222,598-106,226,883	http://www.ensembl.org	GRCm38
			Mmu_Tlr11_1	ENSMUSG00000051969	ENSMUST00000185091.1	14: 50,357,914-50,363,663	http://www.ensembl.org	GRCm38
			Mmu_Tlr11_2	ENSMUSG00000062545	ENSMUST00000074829.3	4: 128,615,443-128,618,619	http://www.ensembl.org	GRCm38
			Mmu_Tlr13	ENSMUSG00000033777	ENSMUST00000040065.3	X: 106,143,204-106,160,493	http://www.ensembl.org	GRCm38
	Reptiles/Birds
	Chicken	Gallus gallus	Gga_Tlr1_1	ENSGALG00000017485	ENSGALT00000028179.6	4: 69,518,863-69,524,197	http://www.ensembl.org	GRCg6a
			Gga_Tlr1_2	ENSGALG00000027093	ENSGALT00000097350.1	4: 69,506,742-69,512,790	http://www.ensembl.org	GRCg6a
			Gga_Tlr2_1	ENSGALG00000034722	ENSGALT00000050901.2	4: 20,020,334-20,028,633	http://www.ensembl.org	GRCg6a
			Gga_Tlr2_2	ENSGALG00000009239	ENSGALT00000038924.4	4: 20,021,540-20,038,962	http://www.ensembl.org	GRCg6a
			Gga_Tlr3	ENSGALG00000013468	ENSGALT00000021952.6	4: 61,315,317-61,322,880	http://www.ensembl.org	GRCg6a
			Gga_Tlr4	ENSGALG00000007001	ENSGALT00000011333.4	17: 3,938,812-3,944,462	http://www.ensembl.org	GRCg6a
			Gga_Tlr5	ENSGALG00000009392	ENSGALT00000015302.4	3: 17,958,137-17,960,722	http://www.ensembl.org	GRCg6a
			Gga_Tlr7	ENSGALG00000016590	ENSGALT00000102083.1	1: 124,490,191-124,497,611	http://www.ensembl.org	GRCg6a
			Gga_Tlr15	ENSGALG00000008166	ENSGALT00000108317.1	3: 3,021,579-3,025,935	http://www.ensembl.org	GRCg6a	* not used in phylogeny because they are not present in fish
			Gga_Tlr21	ENSGALG00000033068	ENSGALT00000095587.1	11: 323,349-350,122	http://www.ensembl.org	GRCg6a
	Lizard	Anolis carolinensis	Aca_Tlr1	ENSACAG00000007342	ENSACAT00000007334.3	GL343361.1: 162,095-164,458	http://www.ensembl.org	AnoCar2.0
			Aca_Tlr2_1	ENSACAG00000023058	ENSACAT00000027553.2	5: 130,970,195-130,979,396	http://www.ensembl.org	AnoCar2.0
			Aca_Tlr2_2	ENSACAG00000021135	ENSACAT00000021129.2	5: 130,808,868-130,811,195	http://www.ensembl.org	AnoCar2.0
			Aca_Tlr3	ENSACAG00000001732	ENSACAT00000001699.3	5: 112,305,568-112,319,535	http://www.ensembl.org	AnoCar2.0
			Aca_Tlr4	ENSACAG00000013911	ENSACAT00000013935.3	GL343450.1: 656,032-664,419	http://www.ensembl.org	AnoCar2.0
			Aca_Tlr5	ENSACAG00000002483	ENSACAT00000002427.3	1: 244,700,016-244,729,113	http://www.ensembl.org	AnoCar2.0
			Aca_Tlr6	ENSACAG00000024414	ENSACAT00000024231.1	GL343361.1: 130,910-133,312	http://www.ensembl.org	AnoCar2.0
			Aca_Tlr7	ENSACAG00000001655	ENSACAT00000001581.3	3: 120,031,300-120,038,102	http://www.ensembl.org	AnoCar2.0
			Aca_Tlr13	ENSACAG00000016646	ENSACAT00000016690.3	GL343329.1: 715,435-726,610	http://www.ensembl.org	AnoCar2.0
			Aca_Tlr14/18	ENSACAG00000024450	ENSACAT00000022679.1	GL344975.1: 2,250-4,652	http://www.ensembl.org	AnoCar2.0
			Aca_Tlr15	ENSACAG00000025732	ENSACAT00000024923.1	1: 263,058,040-263,059,335	http://www.ensembl.org	AnoCar2.0	* not used in phylogeny because they are not present in fish
			Aca_Tlr21	ENSACAG00000015069	ENSACAT00000015088.2	AAWZ02037421: 264-5,709	http://www.ensembl.org	AnoCar2.0
			Aca_Tlr22	ENSACAG00000028117	ENSACAT00000023214.1	2: 122,504,100-122,506,901	http://www.ensembl.org	AnoCar2.0
	Amphibian
	Xenopus	Xenopus tropicalis	Xtr_Tlr1	ENSXETG00000034736	ENSXETT00000083065.1	1: 26,260,067-26,263,380	http://www.ensembl.org	Xenopus_tropicalis_v9.1
			Xtr_Tlr2	ENSXETG00000001817	ENSXETT00000003822.4	1: 45,751,845-45,766,825	http://www.ensembl.org	Xenopus_tropicalis_v9.1
			Xtr_Tlr3	ENSXETG00000005873	ENSXETT00000012947.3	1: 34,930,942-34,945,833	http://www.ensembl.org	Xenopus_tropicalis_v9.1
			Xtr_Tlr5	ENSXETG00000015027	ENSXETT00000032872.4	5: 5,750,443-5,753,434	http://www.ensembl.org	Xenopus_tropicalis_v9.1
			Xtr_Tlr6	ENSXETG00000018477	ENSXETT00000057561.3	1: 26,250,753-26,253,330	http://www.ensembl.org	Xenopus_tropicalis_v9.1
			Xtr_Tlr7	ENSXETG00000027076	ENSXETT00000011725.4	2: 102,579,002-102,587,636	http://www.ensembl.org	Xenopus_tropicalis_v9.1
			Xtr_Tlr8	ENSXETG00000030579	ENSXETT00000063320.2	2: 102,558,783-102,562,357	http://www.ensembl.org	Xenopus_tropicalis_v9.1
			Xtr_Tlr9	ENSXETG00000005958	ENSXETT00000013094.4	4: 115,744,528-115,748,733	http://www.ensembl.org	Xenopus_tropicalis_v9.1
			Xtr_Tlr11	ENSXETG00000038564	ENSXETT00000070215.1	7: 96,820,063-96,821,331	http://www.ensembl.org	Xenopus_tropicalis_v9.1	* Short sequence. Not used in phylogeny
			Xtr_Tlr13	ENSXETG00000004577	ENSXETT00000009956.4	7: 106,701,019-106,714,179	http://www.ensembl.org	Xenopus_tropicalis_v9.1
			Xtr_Tlr14/18_1	ENSXETG00000021898	ENSXETT00000054707.3	KV460762.1: 27,257-30,892	http://www.ensembl.org	Xenopus_tropicalis_v9.1
			Xtr_Tlr14/18_2	ENSXETG00000021933	ENSXETT00000054700.3	KV461447.1: 4,225-6,789	http://www.ensembl.org	Xenopus_tropicalis_v9.1
			Xtr_Tlr14/18_3	ENSXETG00000031826	ENSXETT00000054703.3	KV460762.1: 4,294-7,534	http://www.ensembl.org	Xenopus_tropicalis_v9.1
			Xtr_Tlr14/18_4	ENSXETG00000017689	ENSXETT00000083102.1	8: 117,484,750-117,498,575	http://www.ensembl.org	Xenopus_tropicalis_v9.1
			Xtr_Tlr21	ENSXETG00000032848	ENSXETT00000086914.1	7: 99,235,433-99,238,703	http://www.ensembl.org	Xenopus_tropicalis_v9.1
			Xtr_Tlr22	ENSXETG00000036191	ENSXETT00000093624.1	3: 32,690,185-32,694,274	http://www.ensembl.org	Xenopus_tropicalis_v9.1
	Lobe-finned fish
	Coelacanth	Latimeria chalumnae	Lch_Tlr2	ENSLACG00000012590	ENSLACT00000014405.1	JH127667.1: 738,175-741,051	http://www.ensembl.org	LatCha1
			Lch_Tlr3	ENSLACG00000011410	ENSLACT00000013051.1	JH127963.1: 599,050-613,538	http://www.ensembl.org	LatCha1
			Lch_Tlr5	ENSLACG00000015379	ENSLACT00000017589.1	JH127025.1: 1,246,275-1,248,863	http://www.ensembl.org	LatCha1
			Lch_Tlr6	ENSLACG00000010038	ENSLACT00000011495.1	JH127605.1: 467,284-469,905	http://www.ensembl.org	LatCha1
			Lch_Tlr7_1	ENSLACG00000004229	ENSLACT00000004799.1	JH130477.1: 114,058-119,376	http://www.ensembl.org	LatCha1
			Lch_Tlr7_2	ENSLACG00000001037	ENSLACT00000001169.1	JH132710.1: 8,903-12,183	http://www.ensembl.org	LatCha1
			Lch_Tlr8	ENSLACG00000016637	ENSLACT00000019040.1	JH126858.1: 1,662,237-1,667,531	http://www.ensembl.org	LatCha1
			Lch_Tlr9	ENSLACG00000018420	ENSLACT00000021105.1	JH126569.1: 3,257,903-3,261,019	http://www.ensembl.org	LatCha1
			Lch_Tlr13_1	ENSLACG00000012864	ENSLACT00000014715.1	JH127149.1: 774,866-777,673	http://www.ensembl.org	LatCha1
			Lch_Tlr13_2	ENSLACG00000006376	ENSLACT00000007245.1	JH127700.1: 214,992-217,873	http://www.ensembl.org	LatCha1
			Lch_Tlr14/18	ENSLACG00000017699	ENSLACT00000020278.1	JH126664.1: 2,304,163-2,306,553	http://www.ensembl.org	LatCha1
			Lch_Tlr21_1	ENSLACG00000002657	ENSLACT00000002997.1	JH128883.1: 55,367-61,670	http://www.ensembl.org	LatCha1
			Lch_Tlr21_2	ENSLACG00000001078	ENSLACT00000001213.1	JH126983.1: 9,584-12,388	http://www.ensembl.org	LatCha1
			Lch_Tlr27	ENSLACG00000015138	ENSLACT00000017309.1	JH126934.1: 1,181,284-1,184,528	http://www.ensembl.org	LatCha1
	Ray-finned fish
	Lepisosteiformes
	Spotted gar	Lepisosteus oculatus	Loc_Tlr1	ENSLOCG00000012910	ENSLOCT00000015924.1	LG4: 62,158,233-62,160,668	http://www.ensembl.org	LepOcu1
			Loc_Tlr2	ENSLOCG00000018220	ENSLOCT00000022362.1	LG4: 21,778,623-21,781,022	http://www.ensembl.org	LepOcu1
			Loc_Tlr3	ENSLOCG00000013826	ENSLOCT00000017076.1	LG4: 70,374,961-70,381,739	http://www.ensembl.org	LepOcu1
			Loc_Tlr4	ENSLOCG00000003751	ENSLOCT00000004475.1	LG21: 5,778,346-5,781,017	http://www.ensembl.org	LepOcu1
			Loc_Tlr5	ENSLOCG00000018000	ENSLOCT00000022142.1	LG1: 32,406,982-32,409,585	http://www.ensembl.org	LepOcu1
			Loc_Tlr7	ENSLOCG00000009977	ENSLOCT00000012218.1	LG14: 21,059,390-21,065,834	http://www.ensembl.org	LepOcu1
			Loc_Tlr8_1	ENSLOCG00000009982	ENSLOCT00000012227.1	LG14: 21,068,100-21,073,657	http://www.ensembl.org	LepOcu1
			Loc_Tlr8_2	ENSLOCG00000009990	ENSLOCT00000012238.1	LG14: 21,075,973-21,079,392	http://www.ensembl.org	LepOcu1
			Loc_Tlr9_1	ENSLOCG00000014430	ENSLOCT00000017790.1	LG5: 50,478,835-50,482,640	http://www.ensembl.org	LepOcu1	* highly divergent duplicate.
			Loc_Tlr9_2	ENSLOCG00000014202	ENSLOCT00000017524.1	LG5: 48,972,573-48,981,170	http://www.ensembl.org	LepOcu1
			Loc_Tlr14/18	ENSLOCG00000007992	ENSLOCT00000009719.1	LG24: 6,943,613-6,955,636	http://www.ensembl.org	LepOcu1
			Loc_Tlr22	ENSLOCG00000018316	ENSLOCT00000022458.1	LG6: 38,022,636-38,025,533	http://www.ensembl.org	LepOcu1
			Loc_Tlr25_1	ENSLOCG00000016891	ENSLOCT00000020915.1	LG8: 45,599,630-45,602,032	http://www.ensembl.org	LepOcu1
			Loc_Tlr25_2	ENSLOCG00000017911	ENSLOCT00000022053.1	LG8: 25,066,396-25,068,894	http://www.ensembl.org	LepOcu1
			Loc_Tlr27	ENSLOCG00000017732	ENSLOCT00000021874.1	LG10: 1,032,739-1,035,096	http://www.ensembl.org	LepOcu1
	Teleost fish
	Beloniformes
	Medaka	Oryzias latipes	Ola_Tlr1	ENSORLG00000004420	ENSORLT00000005546.2	10: 15,816,247-15,818,634	http://www.ensembl.org	ASM223467v1
			Ola_Tlr2	ENSORLG00000002540	ENSORLT00000003164.2	18: 1,450,642-1,473,194	http://www.ensembl.org	ASM223467v1
			Ola_Tlr3	ENSORLG00000008184	ENSORLT00000010278.2	1: 20,670,260-20,681,052	http://www.ensembl.org	ASM223467v1
			Ola_Tlr5	ENSORLG00000016221	ENSORLT00000020304.2	24: 13,609,724-13,618,280	http://www.ensembl.org	ASM223467v1
			Ola_Tlr5S	ENSORLG00000017639	ENSORLT00000022072.2	24: 17,770,935-17,775,178	http://www.ensembl.org	ASM223467v1
			Ola_Tlr7	ENSORLG00000023568	ENSORLT00000045668.1	21: 23,944,760-23,948,890	http://www.ensembl.org	ASM223467v1
			Ola_Tlr8	ENSORLG00000017800	ENSORLT00000022277.2	21: 23,949,960-23,953,079	http://www.ensembl.org	ASM223467v1
			Ola_Tlr9	ENSORLG00000008852	ENSORLT00000011109.2	7: 14,257,235-14,261,883	http://www.ensembl.org	ASM223467v1	* highly divergent duplicate. Not used in the phylogeny
			Ola_Tlr14/18	ENSORLG00000015704	ENSORLT00000019664.2	16: 21,447,984-21,450,914	http://www.ensembl.org	ASM223467v1
			Ola_Tlr21	ENSORLG00000013437	ENSORLT00000016853.2	16: 26,844,789-26,865,148	http://www.ensembl.org	ASM223467v1
			Ola_Tlr22	ENSORLG00000020413	ENSORLT00000025295.2	20: 25,803,946-25,811,474	http://www.ensembl.org	ASM223467v1
			Ola_Tlr25	ENSORLG00000012771	ENSORLT00000015995.2	3: 9,856,831-9,870,960	http://www.ensembl.org	ASM223467v1
	Characiformes
	Cavefish	Astyanax mexicanus	Ame_Tlr2	ENSAMXG00000025582	ENSAMXT00000026308.2	12: 23,279,318-23,285,101	http://www.ensembl.org	Astyanax_mexicanus-2.0
			Ame_Tlr3	ENSAMXG00000020215	ENSAMXT00000053231.1	21: 3,145,191-3,173,410	http://www.ensembl.org	Astyanax_mexicanus-2.0
			Ame_Tlr5	ENSAMXG00000026012	ENSAMXT00000026738.2	2: 7,809,235-7,811,883	http://www.ensembl.org	Astyanax_mexicanus-2.0
			Ame_Tlr7	ENSAMXG00000026060	ENSAMXT00000026786.2	APWO02000109.1: 980,912-984,088	http://www.ensembl.org	Astyanax_mexicanus-2.0
			Ame_Tlr8_1	ENSAMXG00000032611	ENSAMXT00000057078.1	APWO02000109.1: 969,620-978,670	http://www.ensembl.org	Astyanax_mexicanus-2.0
			Ame_Tlr8_2	ENSAMXG00000025614	ENSAMXT00000026340.2	APWO02002391.1: 156,339-159,636	http://www.ensembl.org	Astyanax_mexicanus-2.0
			Ame_Tlr9	ENSAMXG00000026345	ENSAMXT00000027071.2	6: 48,912,268-48,915,468	http://www.ensembl.org	Astyanax_mexicanus-2.0
			Ame_Tlr11_1	ENSAMXG00000043131	ENSAMXT00000051785.1	19: 27,801,811-27,813,234	http://www.ensembl.org	Astyanax_mexicanus-2.0	* Short sequence. Not used in phylogeny
			Ame_Tlr11_2	ENSAMXG00000016324	ENSAMXT00000046194.1	11: 6,020,178-6,034,014	http://www.ensembl.org	Astyanax_mexicanus-2.0
			Ame_Tlr14/18	ENSAMXG00000018772	ENSAMXT00000019326.2	10: 10,876,229-10,884,542	http://www.ensembl.org	Astyanax_mexicanus-2.0
			Ame_Tlr21	ENSAMXG00000025136	ENSAMXT00000025862.2	11: 10,030,001-10,032,973	http://www.ensembl.org	Astyanax_mexicanus-2.0
			Ame_Tlr22_1	ENSAMXG00000026007	ENSAMXT00000026733.2	12: 16,794,970-16,797,804	http://www.ensembl.org	Astyanax_mexicanus-2.0
			Ame_Tlr22_2	ENSAMXG00000026008	ENSAMXT00000026734.2	12: 16,783,465-16,786,359	http://www.ensembl.org	Astyanax_mexicanus-2.0
			Ame_Tlr22_3	ENSAMXG00000025057	ENSAMXT00000025783.2	14: 8,889,706-8,892,597	http://www.ensembl.org	Astyanax_mexicanus-2.0
	Cichliformes
	Nile tilapia	Oreochromis niloticus	Oni_Tlr2_a	ENSONIG00000020620	ENSONIT00000025946.2	LG6: 13,757,462-13,759,825	http://www.ensembl.org	O_niloticus_UMD_NMBU
			Oni_Tlr2_b	ENSONIG00000014114	ENSONIT00000052821.1	LG3: 47,172,778-47,187,095	http://www.ensembl.org	O_niloticus_UMD_NMBU
			Oni_Tlr3	ENSONIG00000010172	ENSONIT00000012803.2	LG6: 14,168,050-14,173,271	http://www.ensembl.org	O_niloticus_UMD_NMBU
			Oni_Tlr5	ENSONIG00000001333	ENSONIT00000036125.1	LG15: 248,218-254,823	http://www.ensembl.org	O_niloticus_UMD_NMBU
			Oni_Tlr5S	ENSONIG00000005558	ENSONIT00000006990.2	LG15: 17,394,033-17,400,127	http://www.ensembl.org	O_niloticus_UMD_NMBU
			Oni_Tlr7	ENSONIG00000020676	ENSONIT00000026002.2	LG16: 18,069,517-18,072,953	http://www.ensembl.org	O_niloticus_UMD_NMBU
			Oni_Tlr8_1	ENSONIG00000029593	ENSONIT00000041627.1	LG16: 18,074,546-18,078,320	http://www.ensembl.org	O_niloticus_UMD_NMBU
			Oni_Tlr8_2	ENSONIG00000027532	ENSONIT00000040360.1	LG16: 18,079,402-18,083,391	http://www.ensembl.org	O_niloticus_UMD_NMBU
			Oni_Tlr8_3	ENSONIG00000031864	ENSONIT00000046593.1	LG16: 18,085,783-18,088,947	http://www.ensembl.org	O_niloticus_UMD_NMBU
			Oni_Tlr9	ENSONIG00000012415	ENSONIT00000015652.2	LG20: 17,725,211-17,730,980	http://www.ensembl.org	O_niloticus_UMD_NMBU
			Oni_Tlr14/18	ENSONIG00000006684	ENSONIT00000070615.1	LG11: 30,942,863-30,959,119	http://www.ensembl.org	O_niloticus_UMD_NMBU
			Oni_Tlr21	ENSONIG00000020525	ENSONIT00000025851.1	LG11: 25,003,602-25,003,620	http://www.ensembl.org	Orenil1.0	* Genome region identified but gene sequence not predicted in the new assembly. Accession numbers from the previous assembly
			Oni_Tlr22	ENSONIG00000006496	ENSONIT00000048433.1	LG9: 11,682,286-11,724,040	http://www.ensembl.org	O_niloticus_UMD_NMBU
			Oni_Tlr23_1	ENSONIG00000011671	ENSONIT00000055674.1	LG3: 41,290,734-41,297,233	http://www.ensembl.org	O_niloticus_UMD_NMBU
			Oni_Tlr23_2	ENSONIG00000003939	ENSONIT00000004968.2	LG22: 1,346,742-1,350,253	http://www.ensembl.org	O_niloticus_UMD_NMBU
			Oni_Tlr25	ENSONIG00000014149	ENSONIT00000017803.2	LG17: 957,160-960,324	http://www.ensembl.org	O_niloticus_UMD_NMBU
	Cyprinodontiformes
	Amazon molly	Poecilia formosa	Pfo_Tlr1	ENSPFOG00000020047	ENSPFOT00000020197.1	KI519636.1: 421,128-423,536	http://www.ensembl.org	PoeFor_5.1.2
			Pfo_Tlr2	ENSPFOG00000024054	ENSPFOT00000029978.1	KI519827.1: 262,593-277,005	http://www.ensembl.org	PoeFor_5.1.2
			Pfo_Tlr3	ENSPFOG00000005883	ENSPFOT00000005820.1	KI519642.1: 434,313-444,051	http://www.ensembl.org	PoeFor_5.1.2
			Pfo_Tlr5	ENSPFOG00000000726	ENSPFOT00000000699.1	KI519823.1: 275,396-280,762	http://www.ensembl.org	PoeFor_5.1.2
			Pfo_Tlr5S	ENSPFOG00000020606	ENSPFOT00000020756.2	KI519611.1: 413,069-416,923	http://www.ensembl.org	PoeFor_5.1.2
			Pfo_Tlr7	ENSPFOG00000023980	ENSPFOT00000025479.1	KI519626.1: 988,778-994,124	http://www.ensembl.org	PoeFor_5.1.2
			Pfo_Tlr8	ENSPFOG00000024128	ENSPFOT00000023362.1	KI519626.1: 961,411-967,918	http://www.ensembl.org	PoeFor_5.1.2
			Pfo_Tlr9	ENSPFOG00000000419	ENSPFOT00000023878.1	KI520196.1: 176,198-180,587	http://www.ensembl.org	PoeFor_5.1.2
			Pfo_Tlr14/18	ENSPFOG00000018309	ENSPFOT00000018436.1	KI520028.1: 394,113-407,495	http://www.ensembl.org	PoeFor_5.1.2
			Pfo_Tlr21	ENSPFOG00000020316	ENSPFOT00000020466.1	KI519669.1: 100,525-103,461	http://www.ensembl.org	PoeFor_5.1.2
			Pfo_Tlr22_1	ENSPFOG00000004724	ENSPFOT00000004603.2	KI519682.1: 1,807,578-1,816,610	http://www.ensembl.org	PoeFor_5.1.2
			Pfo_Tlr22_2	ENSPFOG00000004747	ENSPFOT00000004640.1	KI519682.1: 1,817,405-1,822,875	http://www.ensembl.org	PoeFor_5.1.2
			Pfo_Tlr23_1	ENSPFOG00000011086	ENSPFOT00000031308.1	KI519802.1: 892,548-904,601	http://www.ensembl.org	PoeFor_5.1.2
			Pfo_Tlr23_2	ENSPFOG00000011053	ENSPFOT00000027239.1	KI519802.1: 868,994-882,460	http://www.ensembl.org	PoeFor_5.1.2
	Platyfish	Xiphophorus maculatus	Xma_Tlr2_a	ENSXMAG00000008258	ENSXMAT00000008287.2	23: 11,684,514-11,688,669	http://www.ensembl.org	X_maculatus-5.0-male
			Xma_Tlr2_b	ENSXMAG00000008259	ENSXMAT00000008292.2	14: 22,574,712-22,580,757	http://www.ensembl.org	X_maculatus-5.0-male
			Xma_Tlr3	ENSXMAG00000018871	ENSXMAT00000032107.1	5: 30,286,194-30,305,314	http://www.ensembl.org	X_maculatus-5.0-male
			Xma_Tlr5	ENSXMAG00000001788	ENSXMAT00000001788.2	15: 20,782,870-20,790,589	http://www.ensembl.org	X_maculatus-5.0-male
			Xma_Tlr5S	ENSXMAG00000006310	ENSXMAT00000006334.2	15: 812,526-816,692	http://www.ensembl.org	X_maculatus-5.0-male
			Xma_Tlr7	ENSXMAG00000004434	ENSXMAT00000004441.2	7: 14,642,008-14,647,605	http://www.ensembl.org	X_maculatus-5.0-male
			Xma_Tlr8	ENSXMAG00000004433	ENSXMAT00000004440.2	7: 14,634,151-14,641,992	http://www.ensembl.org	X_maculatus-5.0-male
			Xma_Tlr9	ENSXMAG00000007629	ENSXMAT00000007659.2	1: 17,473,253-17,478,676	http://www.ensembl.org	X_maculatus-5.0-male
			Xma_Tlr14/18	ENSXMAG00000013367	ENSXMAT00000030121.1	3: 3,082,100-3,085,036	http://www.ensembl.org	X_maculatus-5.0-male
			Xma_Tlr21	ENSXMAG00000010772	ENSXMAT00000010804.2	14: 22,567,238-22,574,279	http://www.ensembl.org	X_maculatus-5.0-male
			Xma_Tlr22_1	ENSXMAG00000003638	ENSXMAT00000003650.2	21: 4,441,429-4,448,727	http://www.ensembl.org	X_maculatus-5.0-male
			Xma_Tlr22_2	ENSXMAG00000020395	ENSXMAT00000020470.2	21: 4,451,095-4,457,845	http://www.ensembl.org	X_maculatus-5.0-male
			Xma_Tlr23_1	ENSXMAG00000017252	ENSXMAT00000024457.1	13: 9,015,946-9,032,561	http://www.ensembl.org	X_maculatus-5.0-male
			Xma_Tlr23_2	ENSXMAG00000029468	ENSXMAT00000039333.1	13: 8,990,402-8,997,511	http://www.ensembl.org	X_maculatus-5.0-male
			Xma_Tlr23_3	ENSXMAG00000029598	ENSXMAT00000039617.1	13: 8,981,931-8,989,501	http://www.ensembl.org	X_maculatus-5.0-male
	Cypriniformes
	Zebrafish	Danio rerio	Dre_Tlr1	ENSDARG00000100649	ENSDART00000168611.2	14: 731,864-736,575	http://www.ensembl.org	GRCz11
			Dre_Tlr2	ENSDARG00000037758	ENSDART00000122568.4	16: 29,387,675-29,405,009	http://www.ensembl.org	GRCz11
			Dre_Tlr3	ENSDARG00000016065	ENSDART00000013021.9	1: 17,892,944-17,898,227	http://www.ensembl.org	GRCz11
			Dre_Tlr4_1	ENSDARG00000019742	ENSDART00000124036.3	13: 18,514,788-18,517,453	http://www.ensembl.org	GRCz11
			Dre_Tlr4_2	ENSDARG00000022048	ENSDART00000034852.5	13: 18,523,661-18,528,862	http://www.ensembl.org	GRCz11
			Dre_Tlr4_3	ENSDARG00000075671	ENSDART00000113952.5	13: 18,520,738-18,523,378	http://www.ensembl.org	GRCz11
			Dre_Tlr5_1	ENSDARG00000044415	ENSDART00000148798.3	20: 51,478,939-51,482,591	http://www.ensembl.org	GRCz11
			Dre_Tlr5_2	ENSDARG00000052322	ENSDART00000178065.2	20: 51,466,046-51,476,849	http://www.ensembl.org	GRCz11
			Dre_Tlr7	ENSDARG00000068812	ENSDART00000130393.3	9: 54,143,997-54,147,134	http://www.ensembl.org	GRCz11
			Dre_Tlr8_1	ENSDARG00000090119	ENSDART00000124995.3	KN150362.1: 6,063-13,400	http://www.ensembl.org	GRCz11
			Dre_Tlr8_2	ENSDARG00000104832	ENSDART00000171315.2	9: 54,158,387-54,163,896	http://www.ensembl.org	GRCz11
			Dre_Tlr8_3	ENSDARG00000073675	ENSDART00000180052.1	10: 43,838,563-43,850,304	http://www.ensembl.org	GRCz11
			Dre_Tlr9	ENSDARG00000044490	ENSDART00000187005.1	8: 53,730,368-53,735,399	http://www.ensembl.org	GRCz11
			Dre_Tlr11_1	ENSDARG00000070392	ENSDART00000179865.1	16: 22,737,481-22,747,125	http://www.ensembl.org	GRCz11
			Dre_Tlr11_2	ENSDARG00000115136	ENSDART00000190847.1	9: 30,211,038-30,213,671	http://www.ensembl.org	GRCz11
			Dre_Tlr11_3	ENSDARG00000109522	ENSDART00000167435.2	9: 30,204,415-30,206,763	http://www.ensembl.org	GRCz11
			Dre_Tlr11_4	ENSDARG00000088701	ENSDART00000124265.3	9: 27,352,298-27,355,333	http://www.ensembl.org	GRCz11
			Dre_Tlr11_5	ENSDARG00000092668	ENSDART00000167366.2	9: 27,379,014-27,379,739	http://www.ensembl.org	GRCz11	* Short sequence. Not used in phylogenetic tree
			Dre_Tlr11_6	ENSDARG00000115923	ENSDART00000147540.2	9: 27,348,809-27,349,361	http://www.ensembl.org	GRCz11	* Short sequence. Not used in phylogenetic tree
			Dre_Tlr11_7	ENSDARG00000114057	ENSDART00000060337.7	9: 27,371,240-27,371,879	http://www.ensembl.org	GRCz11	* Short sequence. Not used in phylogenetic tree
			Dre_Tlr11_8	ENSDARG00000026663	ENSDART00000189854.1	16: 22,722,352-22,729,491	http://www.ensembl.org	GRCz11
			Dre_Tlr14/18	ENSDARG00000040249	ENSDART00000130757.3	16: 11,785,967-11,789,108	http://www.ensembl.org	GRCz11
			Dre_Tlr21	ENSDARG00000058045	ENSDART00000060142.6	1: 8,984,068-8,988,504	http://www.ensembl.org	GRCz11
			Dre_Tlr22	ENSDARG00000104045	ENSDART00000184100.1	21: 38,849,851-38,853,737	http://www.ensembl.org	GRCz11
	Gadiformes
	Atlantic cod	Gadus morhua	Gmo_Tlr3	115540466	XP_030207631.1	3: 18,999,757-19,006,786	https://www.ncbi.nlm.nih.gov	gadMor3.0
			Gmo_Tlr7_1	115533264	XP_030199543.1	20: 2,493,828-2,502,598	https://www.ncbi.nlm.nih.gov	gadMor3.0
			Gmo_Tlr7_2	115533486	XP_030199887.1	20: 2,440,818-2,464,326	https://www.ncbi.nlm.nih.gov	gadMor3.0	* not used in phylogeny has predicted protein is very large (doubled the size) of the average TLRs deduced protein sequences
			Gmo_Tlr8_1	115533487	XP_030199889.1	20: 2,468,344-2,475,123	https://www.ncbi.nlm.nih.gov	gadMor3.0
			Gmo_Tlr8_2	115533267	XP_030199546.1	20: 2,404,036-2,408,613	https://www.ncbi.nlm.nih.gov	gadMor3.0
			Gmo_Tlr8_3	115533266	XP_030199545.1	20: 2,417,048-2,421,111	https://www.ncbi.nlm.nih.gov	gadMor3.0	* higly similarity tandem duplicates. Not used in phylogeny
			Gmo_Tlr8_4	115533265	XP_030199544.1	20: 2,413,024-2,417,415	https://www.ncbi.nlm.nih.gov	gadMor3.0	* higly similarity tandem duplicates. Not used in phylogeny
			Gmo_Tlr8_5	115533268	XP_030199547.1	20: 2,382,039-2,385,899	https://www.ncbi.nlm.nih.gov	gadMor3.0	* higly similarity tandem duplicates. Not used in phylogeny
			Gmo_Tlr8_6	115533276	XP_030199552.1	20: 2,487,165-2,487,538	https://www.ncbi.nlm.nih.gov	gadMor3.0	* higly similarity tandem duplicates. Short sequence and not used in phylogeny
			Gmo_Tlr8_7	115533275	XP_030199551.1	20: 2,486,261-2,486,881	https://www.ncbi.nlm.nih.gov	gadMor3.0	* higly similarity tandem duplicates. Short sequence and not used in phylogeny
			Gmo_Tlr9_1	115528735	XP_030208513.1	1: 13,820,070-13,825,372	https://www.ncbi.nlm.nih.gov	gadMor3.0
			Gmo_Tlr9_2	115546259	XP_030219492.1	1: 13,829,180-13,834,278	https://www.ncbi.nlm.nih.gov	gadMor3.0
			Gmo_Tlr9_3	115546479	XP_030215827.1	1: 13,802,612-13,804,293	https://www.ncbi.nlm.nih.gov	gadMor3.0	* higly similarity tandem duplicates. Not used in phylogeny
			Gmo_Tlr9_4	115549215	XP_030220140.1	1: 13,787,802-13,792,673	https://www.ncbi.nlm.nih.gov	gadMor3.0	* higly similarity tandem duplicates. Not used in phylogeny
			Gmo_Tlr9_5	115551811	XP_030223233.1	1: 13,770,465-13,775,713	https://www.ncbi.nlm.nih.gov	gadMor3.0	* higly similarity tandem duplicates. Not used in phylogeny
			Gmo_Tlr14/18	115553842	XP_030226229.1	11: 11,921,398-11,935,118	https://www.ncbi.nlm.nih.gov	gadMor3.0
			Gmo_Tlr21	115531413	XP_030196520.1	18: 2,186,961-2,192,040	https://www.ncbi.nlm.nih.gov	gadMor3.0
			Gmo_Tlr22_1	115537480	XP_030205305.1	23: 6,768,697-6,779,582	https://www.ncbi.nlm.nih.gov	gadMor3.0	* higly similarity tandem duplicates on Chr 23.
			Gmo_Tlr22_2	115537185	XP_030204762.1	23: 7,020,645-7,030,454	https://www.ncbi.nlm.nih.gov	gadMor3.0	* higly similarity tandem duplicates on Chr 23. Not used in phylogeny
			Gmo_Tlr22_3	115537481	XP_030205306.1	23: 6,760,578-6,769,529	https://www.ncbi.nlm.nih.gov	gadMor3.0	* higly similarity tandem duplicates on Chr 23. Not used in phylogeny
			Gmo_Tlr22_4	115537184	XP_030204760.1	23: 6,973,954-7,007,691	https://www.ncbi.nlm.nih.gov	gadMor3.0	* higly similarity tandem duplicates on Chr 23. Not used in phylogeny
			Gmo_Tlr22_5	115535260	XP_030202174.1	22: 17,767,691-17,778,655	https://www.ncbi.nlm.nih.gov	gadMor3.0	* higly similarity tandem duplicates on Chr 22.
			Gmo_Tlr22_6	115533310	XP_030199614.1	20: 16,985,501-17,007,923	https://www.ncbi.nlm.nih.gov	gadMor3.0	* higly similarity tandem duplicates on Chr 20.
			Gmo_Tlr22_7	115537349	XP_030205060.1	23: 7,115,268-7,124,251	https://www.ncbi.nlm.nih.gov	gadMor3.0	* higly similarity tandem duplicates on Chr 23. Not used in phylogeny
			Gmo_Tlr22_8	115546937	XP_030216637.1	7: 29,285,720-29,293,462	https://www.ncbi.nlm.nih.gov	gadMor3.0	* higly similarity tandem duplicates on Chr 7.
			Gmo_Tlr22_9	115535261	XP_030202176.1	22: 17,732,500-17,756,424	https://www.ncbi.nlm.nih.gov	gadMor3.0	* higly similarity tandem duplicates on Chr 22. Not used in phylogeny
			Gmo_Tlr22_10	115546935	XP_030216635.1	7: 29,283,946-29,312,900	https://www.ncbi.nlm.nih.gov	gadMor3.0	* higly similarity tandem duplicates on Chr 7. Not used in phylogeny
			Gmo_Tlr22_11	115547548	XP_030217716.1	7: 29,259,419-29,268,724	https://www.ncbi.nlm.nih.gov	gadMor3.0	* higly similarity tandem duplicates on Chr 7. Not used in phylogeny
			Gmo_Tlr22_12	115546938	XP_030216638.1	7: 29,318,164-29,328,275	https://www.ncbi.nlm.nih.gov	gadMor3.0	* higly similarity tandem duplicates on Chr 7. Not used in phylogeny
			Gmo_Tlr22_13	115537483	XP_030205311.1	23: 6,779,789-6,786,889	https://www.ncbi.nlm.nih.gov	gadMor3.0	* higly similarity tandem duplicates on Chr 23. Not used in phylogeny
			Gmo_Tlr22_14	115535805	XP_030203173.1	22: 17,815,104-17,816,987	https://www.ncbi.nlm.nih.gov	gadMor3.0	* higly similarity tandem duplicates on Chr 22. Not used in phylogeny
			Gmo_Tlr23_1	115552074	XP_030223681.1	10: 11,101,402-11,116,018	https://www.ncbi.nlm.nih.gov	gadMor3.0
			Gmo_Tlr23_2	115561473	XP_030237431.1	16: 21,992,319-21,999,009	https://www.ncbi.nlm.nih.gov	gadMor3.0
			Gmo_Tlr25_1	115541426	XP_030209015.1	4: 2,823,242-2,826,416	https://www.ncbi.nlm.nih.gov	gadMor3.0
			Gmo_Tlr25_2	115541444	XP_030209045.1	4: 2,774,038-2,776,905	https://www.ncbi.nlm.nih.gov	gadMor3.0
			Gmo_Tlr25_3	115542946	XP_030211319.1	4: 2,784,171-2,790,981	https://www.ncbi.nlm.nih.gov	gadMor3.0	* higly similarity tandem duplicates. Not used in phylogeny
			Gmo_Tlr25_4	115541427	XP_030209016.1	4: 2,778,005-2,781,167	https://www.ncbi.nlm.nih.gov	gadMor3.0	* higly similarity tandem duplicates. Not used in phylogeny
			Gmo_Tlr25_5	115542948	XP_030211321.1	4: 2,793,458-2,796,318	https://www.ncbi.nlm.nih.gov	gadMor3.0	* higly similarity tandem duplicates. Not used in phylogeny
			Gmo_Tlr25_6	115541425	XP_030209014.1	4: 2,806,237-2,809,037	https://www.ncbi.nlm.nih.gov	gadMor3.0	* higly similarity tandem duplicates. Not used in phylogeny
			Gmo_Tlr25_7	115542944	XP_030211318.1	4: 2,770,371-2,773,014	https://www.ncbi.nlm.nih.gov	gadMor3.0	* higly similarity tandem duplicates. Not used in phylogeny
			Gmo_Tlr25_8	115542941	XP_030211314.1	4: 2,764,177-2,766,669	https://www.ncbi.nlm.nih.gov	gadMor3.0	* higly similarity tandem duplicates. Not used in phylogeny
			Gmo_Tlr25_9	115541432	XP_030209022.1	4: 2,814,125-2,816,632	https://www.ncbi.nlm.nih.gov	gadMor3.0	* higly similarity tandem duplicates. Not used in phylogeny
	Perciformes
	Stickleback	Gasterosteus aculeatus	Gac_Tlr1	ENSGACG00000017958	ENSGACT00000023764.1	10,586,230-10,589,346	http://www.ensembl.org	BROADS1
			Gac_Tlr2	ENSGACG00000018669	ENSGACT00000024730.1	122: 182,930-185,817	http://www.ensembl.org	BROADS1
			Gac_Tlr3	ENSGACG00000016874	ENSGACT00000022330.1	groupIX: 5,558,990-5,568,796	http://www.ensembl.org	BROADS1
			Gac_Tlr5	ENSGACG00000004381	ENSGACT00000005799.1	groupXVIII: 967,664-972,041	http://www.ensembl.org	BROADS1
			Gac_Tlr5S_1	ENSGACG00000007147	ENSGACT00000009484.1	groupXVIII: 5,940,376-5,944,823	http://www.ensembl.org	BROADS1
			Gac_Tlr5S_2	ENSGACG00000007154	ENSGACT00000009486.1	groupXVIII: 5,955,324-5,956,118	http://www.ensembl.org	BROADS1	* Short sequence. Not used in phylogenetic tree
			Gac_Tlr7	ENSGACG00000003996	ENSGACT00000005274.1	groupXVI: 8,922,565-8,926,372	http://www.ensembl.org	BROADS1
			Gac_Tlr8	ENSGACG00000003992	ENSGACT00000005251.1	groupXVI: 8,917,742-8,920,801	http://www.ensembl.org	BROADS1
			Gac_Tlr9	ENSGACG00000010164	ENSGACT00000013450.1	groupXII: 12,738,331-12,742,107	http://www.ensembl.org	BROADS1
			Gac_Tlr13	ENSGACG00000008397	ENSGACT00000011120.1	groupV: 10,401,384-10,404,634	http://www.ensembl.org	BROADS1
			Gac_Tlr14/18	ENSGACG00000001745	ENSGACT00000002286.1	groupXX: 10,893,595-10,896,378	http://www.ensembl.org	BROADS1
			Gac_Tlr21	ENSGACG00000009364	ENSGACT00000012366.1	groupVII: 521,009-526,172	http://www.ensembl.org	BROADS1
			Gac_Tlr22	ENSGACG00000005449	ENSGACT00000007216.1	groupXXI: 11,300,455-11,304,049	http://www.ensembl.org	BROADS1
	South Georgia icefish	Pseudochaenichthys georgianus	Pge_Tlr1	117453822	XP_033948715.1	10: 22,411,812-22,415,481	https://www.ncbi.nlm.nih.gov	GCA_902827115.1
			Pge_Tlr2_a	117463567	XP_033961775.1	18: 540,594-557,847	https://www.ncbi.nlm.nih.gov	GCA_902827115.1
			Pge_Tlr2_b	117447943	XP_033940862.1	1: 34,847,370-34,850,372	https://www.ncbi.nlm.nih.gov	GCA_902827115.1
			Pge_Tlr3	117448219	XP_033941299.1	1: 35,274,439-35,281,043	https://www.ncbi.nlm.nih.gov	GCA_902827115.1
			Pge_Tlr5	117440165	XP_033932341.1	24: 8,150,657-8,159,323	https://www.ncbi.nlm.nih.gov	GCA_902827115.1
			Pge_Tlr5S	117439517	XP_033931315.1	24: 31,104,946-31,107,757	https://www.ncbi.nlm.nih.gov	GCA_902827115.1
			Pge_Tlr7	117466508	XP_033965686.1	21: 27,203,893-27,207,408	https://www.ncbi.nlm.nih.gov	GCA_902827115.1
			Pge_Tlr8	117466509	XP_033965687.1	21: 27,198,576-27,203,858	https://www.ncbi.nlm.nih.gov	GCA_902827115.1
			Pge_Tlr9	117449150	XP_033942471.1	7: 17,789,777-17,793,736	https://www.ncbi.nlm.nih.gov	GCA_902827115.1
			Pge_Tlr13	117464974	XP_033963680.1	19: 21,839,630 - 21,843,828	https://www.ncbi.nlm.nih.gov	GCA_902827115.1
			Pge_Tlr14/18	117460761	XP_033958193.1	16: 43,467,212-43,520,449	https://www.ncbi.nlm.nih.gov	GCA_902827115.1
			Pge_Tlr21	117461531	XP_033959338.1	16: 38,967,951-38,978,516	https://www.ncbi.nlm.nih.gov	GCA_902827115.1
			Pge_Tlr22	117465619	XP_033964436.1	20: 13,225,372-13,230,376	https://www.ncbi.nlm.nih.gov	GCA_902827115.1
			Pge_Tl23	117445977	XP_033937846.1	4: 5,515,006-5,534,646	https://www.ncbi.nlm.nih.gov	GCA_902827115.1
			Pge_Tlr25	117468414	XP_033968391.1	23: 17,169,071-17,172,337	https://www.ncbi.nlm.nih.gov	GCA_902827115.1
	Antarctic dragon ploughfish	Gymnodraco acuticeps	Gya_Tlr1	117555855	XP_034086764.1	NW_022990699.1: 4,113,801-4,117,786	https://www.ncbi.nlm.nih.gov	GCA_902827175.1	* The nomenclature of this species differs from others to not repeat the abbreviation with stickleback
			Gya_Tlr2_a	117553624	XP_034083536.1	NW_022989807.1: 21,180-94,532	https://www.ncbi.nlm.nih.gov	GCA_902827175.1
			Gya_Tlr2_b	117556193	XP_034087367.1	NW_022990701.1: 3,915,917-3,918,633	https://www.ncbi.nlm.nih.gov	GCA_902827175.1
			Gya_Tlr3	117556186	XP_034087358.1	NW_022990701.1: 3,548,366-3,554,601	https://www.ncbi.nlm.nih.gov	GCA_902827175.1
			Gya_Tlr5	117554374	XP_034084681.1	NW_022990590.1: 8,243,252-8,252,667	https://www.ncbi.nlm.nih.gov	GCA_902827175.1
			Gya_Tlr5S	117532795	XP_034052180.1	NW_022991441.1: 10,208-14,460	https://www.ncbi.nlm.nih.gov	GCA_902827175.1
			Gya_Tlr7	117544385	XP_034069268.1	NW_022990014.1: 629,770-633,423	https://www.ncbi.nlm.nih.gov	GCA_902827175.1
			Gya_Tlr8	117544386	XP_034069269.1	NW_022990014.1: 624,448-629,497	https://www.ncbi.nlm.nih.gov	GCA_902827175.1
			Gya_Tlr9	117540703	XP_034063380.1	NW_022992284.1: 144,089-148,008	https://www.ncbi.nlm.nih.gov	GCA_902827175.1
			Gya_Tlr13	117545065	XP_034070622.1	NW_022990023.1: 3,813,052 - 3,817,215	https://www.ncbi.nlm.nih.gov	GCA_902827175.1
			Gya_Tlr14/18	117563201	XP_034097278.1	NW_022991397.1: 275,346-286,634	https://www.ncbi.nlm.nih.gov	GCA_902827175.1
			Gya_Tlr21_1	117549625	XP_034077569.1	NW_022990276.1: 1,508,888-1,521,740	https://www.ncbi.nlm.nih.gov	GCA_902827175.1
			Gya_Tlr21_2	117549626	XP_034077572.1	NW_022990276.1: 1,486,053-1,491,377	https://www.ncbi.nlm.nih.gov	GCA_902827175.1
			Gya_Tlr22	117544720	XP_034069956.1	NW_022990021.1: 4,230,754-4,236,647	https://www.ncbi.nlm.nih.gov	GCA_902827175.1
			Gya_Tlr23	117550982	XP_034079527.1	NW_022990341.1: 1,878,517-1,897,194	https://www.ncbi.nlm.nih.gov	GCA_902827175.1
			Gya_Tlr25	117547155	XP_034073588.1	NW_022990172.1: 935,473-939,185	https://www.ncbi.nlm.nih.gov	GCA_902827175.1
	Antarctic black rockcod	Notothenia coriiceps	Nco_Tlr1	104951710	XP_010776742	NW_011351702.1: 2,001,300-2,004,039	https://www.ncbi.nlm.nih.gov	GCA_000735185.1	* This sequence is incomplete (lack N-terminal)
			Nco_Tlr2_a	XM_010780302.1	XP_010778604.1	NW_011354264.1: 398-2,644	https://www.ncbi.nlm.nih.gov	GCA_000735185.1
			Nco_Tlr2_b	not available	KJ531971.1	NW_011351194.1: 88,638-91,158	https://www.ncbi.nlm.nih.gov	GCA_000735185.1
			Nco_Tlr3	not available	KJ531972.1	NW_011353632.1: 258,076-259,923	https://www.ncbi.nlm.nih.gov	GCA_000735185.1
			Nco_Tlr5	XM_010781754.1	XP_010780056.1	NW_011356270.1: 49,719-57,545	https://www.ncbi.nlm.nih.gov	GCA_000735185.1
			Nco_Tlr5S	104962127	XP_010788825.1	NW_011367078.1: 849,294-852,128	https://www.ncbi.nlm.nih.gov/in house transcriptome	GCA_000735185.1
			Nco_Tlr7	not available	KJ531975	NW_011345321.1: 190,660-194,006	https://www.ncbi.nlm.nih.gov	GCA_000735185.1
			Nco_Tlr8	not available	KJ531976	NW_011345321.1: 195,893-199,249	https://www.ncbi.nlm.nih.gov	GCA_000735185.1
			Nco_Tlr9	not available	KJ531977	NW_011343711.1: 430,350-433,310	https://www.ncbi.nlm.nih.gov	GCA_000735185.1
			Nco_Tlr13	104946375	XP_010770503.1	NW_011343669.1: 645,651 - 655,497	https://www.ncbi.nlm.nih.gov	GCA_000735185.1
			Nco_Tlr14/18	104943968	XP_010767738.1	NW_011339985.1: 902-2,670	https://www.ncbi.nlm.nih.gov	GCA_000735185.1
			Nco_Tlr21	104950224	KJ531979/XP_010775014.1	NW_011349962.1: 3,081-6,500	https://www.ncbi.nlm.nih.gov	GCA_000735185.1
			Nco_Tlr22	not available	KJ531980.1/DN161134_c0_g1	NW_011369947.1: 396,514-408,340	https://www.ncbi.nlm.nih.gov/in house transcriptome	GCA_000735185.1	* This sequence was removed from last genome update
			Nco_Tlr23	not available	KJ531981.1	NW_011369947.1: 396,568-399,127	https://www.ncbi.nlm.nih.gov	GCA_000735185.1
			Nco_Tlr25	not available	DN143923_c0_g2_i1	not available	in house transcriptome	not available	* This sequence is incomplete (lack N-terminal and part of C-terminal)
	Marbled rockcod	Notothenia rossii	Nro_Tlr1	not available	TR18783|c0_g1_i1	not available	in house transcriptome	not available
			Nro_Tlr2_a	not available	TR26665|c0_g2_i1	not available	in house transcriptome	not available	* This sequence is incomplete (lack of N-terminal)
			Nro_Tlr2_b	not available	TR43460|c1_g1_i1	not available	in house transcriptome	not available
			Nro_Tlr3	not available	TR12153|c0_g1_i5	not available	in house transcriptome	not available
			Nro_Tlr5	not available	TR18291|c1_g1_i3	not available	in house transcriptome	not available
			Nro_Tlr7	not available	TR12541|c1_g1_i1	not available	in house transcriptome	not available	* Short sequence. Not used in phylogenetic tree
			Nro_Tlr8	not available	TR12541|c4_g1_i1	not available	in house transcriptome	not available
			Nro_Tlr9	not available	TR55161|c1_g1_i1	not available	in house transcriptome	not available
			Nro_Tlr14/18	not available	TR1563|c0_g1_i1	not available	in house transcriptome	not available
			Nro_Tlr21	not available	TR13616|c0_g1_i2	not available	in house transcriptome	not available
			Nro_Tlr22	not available	TR340|c0_g1_i6	not available	in house transcriptome	not available
			Nro_Tlr23	not available	TR39819|c1_g1_i1	not available	in house transcriptome	not available
	Emerald rockcod	Trematomus bernacchii	Tbe_Tlr1	117485517	XP_033989972.1	NW_022987646.1: 308,599-312,293	https://www.ncbi.nlm.nih.gov	GCA_902827165.1
			Tbe_Tlr2_a	117469881	XP_033970238.1	NW_022987889.1: 312,301-329,532	https://www.ncbi.nlm.nih.gov	GCA_902827165.1
			Tbe_Tlr2_b	117481585	XP_033985211.1	NW_022987593.1: 6,297,218-6,300,235	https://www.ncbi.nlm.nih.gov	GCA_902827165.1
			Tbe_Tlr3	117481524	XP_033985133.1	NW_022987593.1: 6,630,334-6,638,509	https://www.ncbi.nlm.nih.gov	GCA_902827165.1
			Tbe_Tlr5	117498574	XP_034006650.1	NW_022987803.1: 6,986,635-6,996,441	https://www.ncbi.nlm.nih.gov	GCA_902827165.1
			Tbe_Tlr5S	117486873	XP_033991348.1	NW_022987662.1: 1,336,697-1,340,476	https://www.ncbi.nlm.nih.gov	GCA_902827165.1
			Tbe_Tlr7	117481095	XP_033984504.1	NW_022987588.1: 987,804-991,627	https://www.ncbi.nlm.nih.gov	GCA_902827165.1
			Tbe_Tlr8	117481096	XP_033984505.1	NW_022987588.1: 969,972-987,767	https://www.ncbi.nlm.nih.gov	GCA_902827165.1
			Tbe_Tlr9	117494240	XP_034000936.1	NW_022987727.1: 570,888-574,873	https://www.ncbi.nlm.nih.gov	GCA_902827165.1
			Tbe_Tlr13	117473369	XP_033974825.1	NW_022988050.1: 3,909,553 - 3,913,765	https://www.ncbi.nlm.nih.gov	GCA_902827165.1
			Tbe_Tlr14/18	117494857	XP_034001740.1	NW_022987733.1: 660,195-682,773	https://www.ncbi.nlm.nih.gov	GCA_902827165.1
			Tbe_Tlr21	117477294	XP_033979856.1	NW_022987558.1: 536,333-539,692	https://www.ncbi.nlm.nih.gov	GCA_902827165.1
			Tbe_Tlr22	117496039	XP_034003607.1	NW_022987477.1: 9,353,415-9,359,190	https://www.ncbi.nlm.nih.gov	GCA_902827165.1
			Tbe_Tlr25	117483056	XP_033987101.1	NW_022987608.1: 7,947,849-7,954,183	https://www.ncbi.nlm.nih.gov	GCA_902827165.1
	Icefish	Chinodracos hamatus	Cha_Tlr1	not available	not available	not available	in house genome	not available
			Cha_Tlr2_a	not available	ACT64127.1	RRCA01000492.1: 146,279-146,743	https://www.ncbi.nlm.nih.gov	GCA_009756495.1
			Cha_Tlr2_b	not available	not available	not available	in house genome	not available
			Cha_Tlr3	not available	not available	not available	in house genome	not available
			Cha_Tlr5	not available	not available	not available	in house genome	not available
			Cha_Tlr5S	not available	not available	not available	in house genome	not available
			Cha_Tlr7	not available	not available	not available	in house genome	not available
			Cha_Tlr8	not available	not available	not available	in house genome	not available
			Cha_Tlr9	not available	ACT64129.1	RRCA01047360.1: 33,221-36,178	https://www.ncbi.nlm.nih.gov	GCA_009756495.1
			Cha_Tlr13	not available	not available	not available	in house genome	not available
			Cha_Tlr14/18	not available	not available	not available	in house genome	not available
			Cha_Tlr21	not available	not available	not available	in house genome	not available
			Cha_Tlr22	not available	not available	not available	in house genome	not available
			Cha_Tlr23	not available	not available	not available	in house genome	not available
	Antarctic toothfish	Dissostichus mawsoni	Dma_Tlr3	not available	KAF3852438.1	JAAKFY010000009.1: 21,974,473-2,975,426	https://www.ncbi.nlm.nih.gov	GCA_011823955.1 KU_Dm_1.0	* Short sequence. Not used in phylogenetic tree
			Dma_Tlr5S	not available	KAF3850152.1	JAAKFY010000011.1: 19,825,329-19,827,167	https://www.ncbi.nlm.nih.gov	GCA_011823955.1 KU_Dm_1.0
			Dma_Tlr7	not available	KAF3843193.1	JAAKFY010000018.1: 20,751,556-20,758,737	https://www.ncbi.nlm.nih.gov	GCA_011823955.1 KU_Dm_1.0
			Dma_Tlr9	not available	KAF3860522.1	JAAKFY010000002.1: 20,897,209-20,900,104	https://www.ncbi.nlm.nih.gov	GCA_011823955.1 KU_Dm_1.0
			Dma_Tlr13	not available	KAF3853482.1	JAAKFY010000008.1: 13,328,322-13,331,397	https://www.ncbi.nlm.nih.gov	GCA_011823955.1 KU_Dm_1.0
			Dma_Tlr14/18	not available	KAF3839183.1	JAAKFY010000021.1: 5,940,134-5,941,351	https://www.ncbi.nlm.nih.gov	GCA_011823955.1 KU_Dm_1.0
			Dma_Tlr21	not available	KAF3839315.1	JAAKFY010000021.1: 9,242,448-9,244,225	https://www.ncbi.nlm.nih.gov	GCA_011823955.1 KU_Dm_1.0	* Short sequence. Not used in phylogenetic tree
			Dma_Tlr22	not available	KAF3836254.1	JAAKFY010000024.1: 15,097,357-15,101,236	https://www.ncbi.nlm.nih.gov	GCA_011823955.1 KU_Dm_1.0
			Dma_Tlr23	not available	KAF3834884.1	JAAKFY010000025.1: 11,945,579-11,954,452	https://www.ncbi.nlm.nih.gov	GCA_011823955.1 KU_Dm_1.0
			Dma_Tlr25	not available	KAF3859442.1	JAAKFY010000003.1: 14,981,198-14,982,211	https://www.ncbi.nlm.nih.gov	GCA_011823955.1 KU_Dm_1.0
	Channel bull blenny	Cottoperca gobio	Cgo_Tlr1	115014234	XP_029296799.1	10: 13,654,579-13,658,209	https://www.ncbi.nlm.nih.gov	GCA_900634415.1
			Cgo_Tlr2_a	ENSCGOG00000014795	ENSCGOP00000031700	18: 14,921,883-14,930,109	http://www.ensembl.org/	fCotGob3.1/GCF_900634415.1	Not predicted at NCBI assembly
			Cgo_Tlr2_b	115009776	XP_029289869.1	1: 6,649,457-6,652,913	https://www.ncbi.nlm.nih.gov	GCA_900634415.1
			Cgo_Tlr3	115014870	XP_029297842.1	1: 6,327,380-6,332,300	https://www.ncbi.nlm.nih.gov	GCA_900634415.1
			Cgo_Tlr5	115028858	XP_029318603.1	24: 17,607,942-17,615,485	https://www.ncbi.nlm.nih.gov	GCA_900634415.1
			Cgo_Tlr7	115026585	XP_029315312.1	21: 16,472,109-16,475,781	https://www.ncbi.nlm.nih.gov	GCA_900634415.1
			Cgo_Tlr8	115026586	XP_029315314.1	21: 16,467,031-16,471,786	https://www.ncbi.nlm.nih.gov	GCA_900634415.1
			Cgo_Tlr9	115011076	XP_029291881.1	7: 8,583,579-8,587,522	https://www.ncbi.nlm.nih.gov	GCA_900634415.1
			Cgo_Tlr13	115024744	XP_029312425.1	19: 15,546,215 - 15,550,145	https://www.ncbi.nlm.nih.gov	GCA_900634415.1
			Cgo_Tlr14/18	115020848	XP_029306719.1	16: 1,781,497-1,784,964	https://www.ncbi.nlm.nih.gov	GCA_900634415.1
			Cgo_Tlr21	115020925	XP_029306864.1	16: 3,745,225-3,752,094	https://www.ncbi.nlm.nih.gov	GCA_900634415.1
			Cgo_Tlr22	115025285/ENSCGOG00000017694	XP_029313243.1/ENSCGOT00000041805.1	20: 6,953,247-6,957,828	https://www.ncbi.nlm.nih.gov/http://www.ensembl.org	GCA_900634415.1/fCotGob3.1
			Cgo_Tlr25	115028607	XP_029318346.1	23: 7,268,378-7,271,428	https://www.ncbi.nlm.nih.gov	GCA_900634415.1
	Eupercaria incertae sedis
	Sea bass	Dicentrarchus labrax	Dla_Tlr1	ENSDLAG00005005232	ENSDLAT00005010913.1	HG916839.1: 8,931,561-8,935,070	http://www.ensembl.org	seabass_V1.0
			Dla_Tlr2_a	ENSDLAG00005003158	ENSDLAT00005007082.1	HG916851.1: 6,987,753-6,998,626	http://www.ensembl.org	seabass_V1.0
			Dla_Tlr2_b	ENSDLAG00005024970	ENSDLAT00005062831.1	HG916833.1: 352,284-368,303	http://www.ensembl.org	seabass_V1.0
			Dla_Tlr3	ENSDLAG00005024688	ENSDLAT00005061919.1	HG916847.1: 24,027,496-24,033,090	http://www.ensembl.org	seabass_V1.0
			Dla_Tlr5S	ENSDLAG00005001039	ENSDLAT00005002419.1	HG916834.1: 11,939,342-11,942,238	http://www.ensembl.org	seabass_V1.0
			Dla_Tlr7	ENSDLAG00005025394	ENSDLAT00005064069.1	HG916832.1: 14,650,920-14,654,894	http://www.ensembl.org	seabass_V1.0
			Dla_Tlr8	ENSDLAG00005025395	ENSDLAT00005064070.1	HG916832.1: 14,656,353-14,659,424	http://www.ensembl.org	seabass_V1.0
			Dla_Tlr9	ENSDLAG00005016215	ENSDLAT00005038991.1	HG916841.1: 10,656,784-10,660,731	http://www.ensembl.org	seabass_V1.0
			Dla_Tlr13	ENSDLAG00005007415	ENSDLAT00005016295.1	HG916838.1: 5,599,422-5,602,992	http://www.ensembl.org	seabass_V1.0
			Dla_Tlr14/18	ENSDLAG00005014412	ENSDLAT00005034283.1	HG916833.1: 6,944,293-6,948,218	http://www.ensembl.org	seabass_V1.0
			Dla_Tlr21	ENSDLAG00005000820	ENSDLAT00005001807.1	HG916850.1: 204,060-206,947	http://www.ensembl.org	seabass_V1.0
			Dla_Tlr22	ENSDLAG00005022546	ENSDLAT00005055483.1	HG916835.1: 13,828,844-13,847,243	http://www.ensembl.org	seabass_V1.0
			Dla_Tlr23	ENSDLAG00005003302	ENSDLAT00005006946.1	HG916851.1: 51,267,979-51,274,109	http://www.ensembl.org	seabass_V1.0
			Dla_Tlr25	ENSDLAG00005007568	ENSDLAT00005016670.1	HG916847.1: 24,387,672-24,390,059	http://www.ensembl.org	seabass_V1.0
	Spariformes
	Sea bream	Sparus aurata	Sau_Tlr1	ENSSAUG00010019275	ENSSAUT00010048596.1	18: 24,118,212-24,120,653	http://www.ensembl.org	fSpaAur1.1
			Sau_Tlr2_a	ENSSAUG00010006061	ENSSAUT00010013526.1	17: 35,038,439-35,043,479	http://www.ensembl.org	fSpaAur1.1
			Sau_Tlr2_b	ENSSAUG00010020406	ENSSAUT00010051449.1	1: 11,650,098-11,652,488	http://www.ensembl.org	fSpaAur1.1
			Sau_Tlr3	ENSSAUG00010025539	ENSSAUT00010066539.1	1: 12,658,857-12,666,845	http://www.ensembl.org	fSpaAur1.1
			Sau_Tlr5	ENSSAUG00010020878	ENSSAUT00010052655.1	22: 29,110,485-29,116,649	http://www.ensembl.org	fSpaAur1.1
			Sau_Tlr5S	ENSSAUG00010010271	ENSSAUT00010024734.1	22: 12,209,992-12,214,044	http://www.ensembl.org	fSpaAur1.1
			Sau_Tlr7	ENSSAUG00010015548	ENSSAUT00010038787.1	9: 17,068,882-17,073,374	http://www.ensembl.org	fSpaAur1.1
			Sau_Tlr8	ENSSAUG00010015546	ENSSAUT00010038785.1	9: 17,063,201-17,066,203	http://www.ensembl.org	fSpaAur1.1
			Sau_Tlr9	ENSSAUG00010008022	ENSSAUT00010018606.1	7: 15,654,192-15,659,013	http://www.ensembl.org	fSpaAur1.1
			Sau_Tlr13	ENSSAUG00010016957	ENSSAUT00010042562.1	20: 12,635,994-12,640,895	http://www.ensembl.org	fSpaAur1.1
			Sau_Tlr14/18	ENSSAUG00010011637	ENSSAUT00010028337.1	17: 25,700,983-25,703,916	http://www.ensembl.org	fSpaAur1.1
			Sau_Tlr21	ENSSAUG00010015180	ENSSAUT00010037782.1	10: 5,074,542-5,081,788	http://www.ensembl.org	fSpaAur1.1
			Sau_Tlr22	ENSSAUG00010019686	ENSSAUT00010049701.1	19: 24,101,169-24,108,161	http://www.ensembl.org	fSpaAur1.1
			Sau_Tlr23	ENSSAUG00010007798	ENSSAUT00010018456.1	CAAHFC010000009.1: 219,668-227,846	http://www.ensembl.org	fSpaAur1.1
	Pleuronectiformes
	Japanese flounder	Paralichthys olivaceus	Pol_Tlr1	109626133	XP_019937382.1	NW_017859641.1: 7,389,268-7,393,070	https://www.ncbi.nlm.nih.gov	GCA_001970005.2
			Pol_Tlr2	109646959	XP_019968290.1	NW_017863846.1: 75-4,214	https://www.ncbi.nlm.nih.gov	GCA_001970005.2
			Pol_Tlr3	109641908	XP_019962050.1	NW_017859977.1: 31,497-35,845	https://www.ncbi.nlm.nih.gov	GCA_001970005.2
			Pol_Tlr5	109632509	XP_019947386.1	NW_017859659.1: 7,187,065-7,193,010	https://www.ncbi.nlm.nih.gov	GCA_001970005.2
			Pol_Tlr7	109631070	XP_019945218.1	NW_017859656.1: 11,140,470-11,143,993	https://www.ncbi.nlm.nih.gov	GCA_001970005.2
			Pol_Tlr8	109631071	XP_019945219.1	NW_017859656.1: 11,144,105-11,149,205	https://www.ncbi.nlm.nih.gov	GCA_001970005.2
			Pol_Tlr9	109635251	XP_019951876.1	NW_017859666.1: 1,950,900-1,955,388	https://www.ncbi.nlm.nih.gov	GCA_001970005.2
			Pol_Tlr14/18	109633418	XP_019948824.1	NW_017859661.1: 10,206,117-10,218,425	https://www.ncbi.nlm.nih.gov	GCA_001970005.2
			Pol_Tlr21	109633235	XP_019948491.1	NW_017859661.1: 6,853,881-6,858,584	https://www.ncbi.nlm.nih.gov	GCA_001970005.2
			Pol_Tlr22	109639625	XP_019958756.1	NW_017859700.1: 771,620-775,888	https://www.ncbi.nlm.nih.gov	GCA_001970005.2
	Smooth tongue sole	Cynoglossus semilaevis	Cse_Tlr3	103384329	XP_008316036.1	9: 18,717,373-18,722,495	https://www.ncbi.nlm.nih.gov	GCA_000523025.1
			Cse_Tlr5	103398497	XP_008335368.1	NW_007585113.1: 6,211-13,031	https://www.ncbi.nlm.nih.gov	GCA_000523025.1
			Cse_Tlr7	103392029	XP_008326772.2	16: 9,948,849-9,952,538	https://www.ncbi.nlm.nih.gov	GCA_000523025.1
			Cse_Tlr8	103392044	XP_024919568.1	16: 9,952,753-9,955,426	https://www.ncbi.nlm.nih.gov	GCA_000523025.1	*Short sequence. Not used in phylogenetic tree
			Cse_Tlr9	103384672	XP_008316497.1	10: 4,534,060-4,540,256	https://www.ncbi.nlm.nih.gov	GCA_000523025.1
			Cse_Tlr14/18	103388693	XP_008322030.1	13: 14,757,584-14,773,244	https://www.ncbi.nlm.nih.gov	GCA_000523025.1
			Cse_Tlr22	103377476	XP_008306524.1	3: 15,028,597-15,035,617	https://www.ncbi.nlm.nih.gov	GCA_000523025.1
	Senegalease sole	Solea senegalensis	Sse_Tlr1	not available	g605.t1	not available	https://doi.org/10.6084/m9.figshare.12472100.v1	Sosen1_genome
			Sse_Tlr3	not available	g26874.t1	not available	https://doi.org/10.6084/m9.figshare.12472100.v1	Sosen1_genome
			Sse_Tlr5	not available	Sosen1_s0886-augustus-gene-1.40-mRNA-1	not available	https://doi.org/10.6084/m9.figshare.12472100.v1	Sosen1_genome
			Sse_Tlr7	not available	Sosen1_s0016-snap-gene-4.90-mRNA-1	not available	https://doi.org/10.6084/m9.figshare.12472100.v1	Sosen1_genome
			Sse_Tlr8	not available	Sosen1_s0016-snap-gene-4.90-mRNA-1	not available	https://doi.org/10.6084/m9.figshare.12472100.v1	Sosen1_genome
			Sse_Tlr22	not available	Sosen1_s0645-snap-gene-1.39-mRNA-1	not available	https://doi.org/10.6084/m9.figshare.12472100.v1	Sosen1_genome	* This sequence is incomplete (N-terminal)
	Atlantic halibut	Hippoglossus hippoglossus	Hhi_Tlr1	117769106	XP_034453616.1	10: 16,336,495-16,339388	https://www.ncbi.nlm.nih.gov	GCF_009819705.1
			Hhi_Tlr2_a	117779093	XP_034470849.1	18: 15,834,744-15,840,444	https://www.ncbi.nlm.nih.gov	GCF_009819705.1	* This sequence is incomplete (N-terminal)
			Hhi_Tlr2_b	117770129	XP_034455087.1	1: 22,708,416-22,710,524	https://www.ncbi.nlm.nih.gov	GCF_009819705.1
			Hhi_Tlr3	117763661	XP_034444924.1	1: 23,020,129-23,025,098	https://www.ncbi.nlm.nih.gov	GCF_009819705.1
			Hhi_Tlr5	117758514	XP_034436139.1	24: 17,208,961-17,215,913	https://www.ncbi.nlm.nih.gov	GCF_009819705.1
			Hhi_Tlr5S	117758541	XP_034436192.1	24: 3,388,875-3,397,866	https://www.ncbi.nlm.nih.gov	GCF_009819705.1
			Hhi_Tlr7	117755076	XP_034430471.1	21: 14,640,611-14,644,652	https://www.ncbi.nlm.nih.gov	GCF_009819705.1
			Hhi_Tlr8	117755077	XP_034430473.1	21: 14,644,712-14,650,121	https://www.ncbi.nlm.nih.gov	GCF_009819705.1
			Hhi_Tlr9	117764696	XP_034446568.1	7: 17,375,650-17,379,414	https://www.ncbi.nlm.nih.gov	GCF_009819705.1
			Hhi_Tlr14/18	117776644	XP_034466657.1	16: 1,952,921-1,961,697	https://www.ncbi.nlm.nih.gov	GCF_009819705.1
			Hhi_Tlr21	117776610	XP_034466584.1	16: 8,261,882-8,276,532	https://www.ncbi.nlm.nih.gov	GCF_009819705.1
			Hhi_Tlr22	117754177	XP_034428833.1	20: 17,117,167-17,122,081	https://www.ncbi.nlm.nih.gov	GCF_009819705.1
	Salmoniformes
	Atlantic salmon	Salmo salar	Ssa_Tlr1	ENSSSAG00000079217	ENSSSAT00000148824.1	ssa05: 34,783,210-34,785,723	http://www.ensembl.org	ICSASG_v2
			Ssa_Tlr2	ENSSSAG00000003781	ENSSSAT00000008314.1/XP_014061839.1	ssa07: 1,182,003-1,211,846	http://www.ensembl.org/https://www.ncbi.nlm.nih.gov	ICSASG_v2	* ENSEMBL sequence has a long repeat at N-terminus. NCBI predicted protein used for the tree
			Ssa_Tlr3	ENSSSAG00000040910	ENSSSAT00000058234.1	ssa04: 17,123,965-17,140,458	http://www.ensembl.org	ICSASG_v2
			Ssa_Tlr5	ENSSSAG00000045202	ENSSSAT00000068051.1	ssa15: 37,261,399-37,264,276	http://www.ensembl.org	ICSASG_v2
			Ssa_Tlr7	ENSSSAG00000042324	ENSSSAT00000061449.1	ssa25: 43,588,715-43,594,763	http://www.ensembl.org	ICSASG_v2
			Ssa_Tlr8	ENSSSAG00000042309	ENSSSAT00000061427.1	ssa25: 43,582,362-43,588,497	http://www.ensembl.org	ICSASG_v2
			Ssa_Tlr9	ENSSSAG00000076873	ENSSSAT00000141777.1	ssa13: 11,234,615-11,240,616	http://www.ensembl.org	ICSASG_v2
			Ssa_Tlr11	ENSSSAG00000003394	ENSSSAT00000007276.1	ssa06: 4,406,144-4,409,939	http://www.ensembl.org	ICSASG_v2
			Ssa_Tlr14/18	ENSSSAG00000010267	ENSSSAT00000022582.1	ssa05: 56,785,657-56,788,891	http://www.ensembl.org	ICSASG_v2
			Ssa_Tlr22_1	ENSSSAG00000066641	ENSSSAT00000112705.1	ssa16: 67,046,612-67,050,711	http://www.ensembl.org	ICSASG_v2
			Ssa_Tlr22_2	ENSSSAG00000066645	ENSSSAT00000112719.1	ssa16: 71,368,198-71,378,249	http://www.ensembl.org	ICSASG_v2
	Tetraodontiformes
	Tetraodon	Tetraodon nigroviridis	Tni_Tlr1	ENSTNIG00000014211	ENSTNIT00000017441.1	1: 338,151-340,520	http://www.ensembl.org	TETRAODON8
			Tni_Tlr2	ENSTNIG00000003109	ENSTNIT00000005829.1	Un_random: 34,302,568-34,304,655	http://www.ensembl.org	TETRAODON8
			Tni_Tlr3	ENSTNIG00000007123	ENSTNIT00000010103.1	18: 8,844,328-8,847,556	http://www.ensembl.org	TETRAODON8
			Tni_Tlr5	ENSTNIG00000005998	ENSTNIT00000008908.1	Un_random: 84,467,617-84,471,335	http://www.ensembl.org	TETRAODON8
			Tni_Tlr5S	ENSTNIG00000019132	ENSTNIT00000022568.1	14: 2,035,048-2,037,088	http://www.ensembl.org	TETRAODON8
			Tni_Tlr7	ENSTNIG00000013960	ENSTNIT00000017181.1	2: 12,682,773-12,704,308	http://www.ensembl.org	TETRAODON8
			Tni_Tlr8	not predicted	not predicted	2:12678644-12681607	http://www.ensembl.org	TETRAODON8
			Tni_Tlr9	ENSTNIG00000015008	ENSTNIT00000018282.1	9: 5,119,482-5,122,829	http://www.ensembl.org	TETRAODON8
			Tni_Tlr14/18	ENSTNIG00000006178	ENSTNIT00000009097.1	8: 1,036,519-1,037,136	http://www.ensembl.org	TETRAODON8
			Tni_Tlr21	ENSTNIG00000008206	ENSTNIT00000011215.1	Un_random: 56,716,449-56,719,667	http://www.ensembl.org	TETRAODON8	* Short sequence. Not used in phylogenetic tree
			Tni_Tlr22	ENSTNIG00000013627	ENSTNIT00000016840.1	6: 6,700,811-6,703,842	http://www.ensembl.org	TETRAODON8
			Tni_Tlr23	ENSTNIG00000005385	ENSTNIT00000008231.1	Un_random: 15,973,381-15,976,683	http://www.ensembl.org	TETRAODON8
	Takifugu	Takifugu rubripes	Tru_Tlr1	ENSTRUG00000009990	ENSTRUT00000025237.3	14: 6,131,909-6,134,353	http://www.ensembl.org	fTakRub1.2
			Tru_Tlr2	ENSTRUG00000003176	ENSTRUT00000007500.3	8: 19,585,386-19,589,001	http://www.ensembl.org	fTakRub1.2
			Tru_Tlr3	ENSTRUG00000005082	ENSTRUT00000057628.2	17: 12,191,398-12,196,351	http://www.ensembl.org	fTakRub1.2
			Tru_Tlr5	ENSTRUG00000004759	ENSTRUT00000011391.3	16: 1,726,247-1,814,045	http://www.ensembl.org	fTakRub1.2
			Tru_Tlr5S	ENSTRUG00000002345	ENSTRUT00000005427.3	16: 12,521,446-12,524,426	http://www.ensembl.org	fTakRub1.2
			Tru_Tlr7	ENSTRUG00000008051	ENSTRUT00000020164.3	1: 18,370,534-18,378,052	http://www.ensembl.org	fTakRub1.2
			Tru_Tlr9	ENSTRUG00000007717	ENSTRUT00000019248.3	3: 11,251,474-11,256,209	http://www.ensembl.org	fTakRub1.2
			Tru_Tlr14/18	ENSTRUG00000000441	ENSTRUT00000001049.3	7: 5,379,613-5,390,414	http://www.ensembl.org	fTakRub1.2
			Tru_Tlr21	ENSTRUG00000004103	ENSTRUT00000009778.3	7: 16,655,223-16,658,708	http://www.ensembl.org	fTakRub1.2
			Tru_Tlr22	ENSTRUG00000006193	ENSTRUT00000015141.3	10: 9,765,235-9,769,101	http://www.ensembl.org	fTakRub1.2
			Tru_Tlr23	ENSTRUG00000028961	ENSTRUT00000049839.2	12: 8,505,506-8,512,465	http://www.ensembl.org	fTakRub1.2
	Cartilaginous fish
	Elephant shark	Callorhinchus milii	Cmi_Tlr2_1	ENSCMIG00000009922	ENSCMIT00000022253.1	KI635971.1: 63,813-66,430	http://www.ensembl.org	Callorhinchus_milii-6.1.3
			Cmi_Tlr2_2	ENSCMIG00000009919	ENSCMIT00000022244.1	KI635971.1: 27,321-29,981	http://www.ensembl.org	Callorhinchus_milii-6.1.3
			Cmi_Tlr3	ENSCMIG00000014799	ENSCMIT00000035426.1	KI635879.1: 7,304,135-7,314,715	http://www.ensembl.org	Callorhinchus_milii-6.1.3
			Cmi_Tlr6	ENSCMIG00000011762	ENSCMIT00000027393.1	KI635865.1: 9,738,674-9,744,898	http://www.ensembl.org	Callorhinchus_milii-6.1.3
			Cmi_Tlr7	ENSCMIG00000009917	ENSCMIT00000022245.1	KI635874.1: 2,103,631-2,107,189	http://www.ensembl.org	Callorhinchus_milii-6.1.3
			Cmi_Tlr9	ENSCMIG00000018304	ENSCMIT00000044813.1	KI635869.1: 2,987,142-2,992,848	http://www.ensembl.org	Callorhinchus_milii-6.1.3
			Cmi_Tlr25	ENSCMIG00000019844	ENSCMIT00000049210.1	KI635917.1: 1,801,805-1,804,507	http://www.ensembl.org	Callorhinchus_milii-6.1.3
	Whale shark	Rhincodon typus	Rty_Tlr1	109936549	XP_020390742.1	NW_018029333.1: 23,383-39,922	https://www.ncbi.nlm.nih.gov	GCA_001642345.2
			Rty_Tlr2	109912800	XP_020367827.1	NW_018031865.1: 9,754-26,496	https://www.ncbi.nlm.nih.gov	GCA_001642345.2
			Rty_Tlr7	109920606	XP_020376237.1	NW_018028173.1: 52,127-58,695	https://www.ncbi.nlm.nih.gov	GCA_001642345.2
			Rty_Tlr8	109920613	XP_020376247.1	NW_018028173.1: 7,444-27,430	https://www.ncbi.nlm.nih.gov	GCA_001642345.2
			Rty_Tlr9	109937187	XP_020391373.1	NW_018078505.1: 4,471-22,658	https://www.ncbi.nlm.nih.gov	GCA_001642345.2
			Rty_Tlr22	109918724	XP_020374252.1	NW_018028020.1: 41,442-44,960	https://www.ncbi.nlm.nih.gov	GCA_001642345.2
			Rty_Tlr27	109928617	XP_020384134.1	NW_018058795.1: 182,814-185,243	https://www.ncbi.nlm.nih.gov	GCA_001642345.2
	Agnatha
	Sea lamprey	Petromyzon marinus	Pma_Tlr3	116940177	XP_032805431.1	8: 2,366,744-2,384,190	https://www.ncbi.nlm.nih.gov	GCA_010993605.1
			Pma_Tlr8	116945480	XP_032815699.1	24: 1,111,744-1,112,784	https://www.ncbi.nlm.nih.gov	GCA_010993605.1	* Short sequence. Not used in phylogenetic tree
			Pma_Tlr14/18	116954935	XP_032831664.1	57: 4,728,513-4,740,659	https://www.ncbi.nlm.nih.gov	GCA_010993605.1
			Pma_Tlr21_1	116946202	XP_032817070.1	26: 5,135,899-5,140,887	https://www.ncbi.nlm.nih.gov	GCA_010993605.1
			Pma_Tlr21_2	116951596	XP_032826243.1	43: 5,790,102-5,795,507	https://www.ncbi.nlm.nih.gov	GCA_010993605.1
			Pma_Tlr21_3	116957621	XP_032835761.1	79: 408,030-416,925	https://www.ncbi.nlm.nih.gov	GCA_010993605.1
			Pma_Tlr25_1	116939141	XP_032803074.1	5: 13,208,525-13,215,286	https://www.ncbi.nlm.nih.gov	GCA_010993605.1
			Pma_Tlr25_2	116938853	XP_032802463.1	4: 24,460,832-24,469,258	https://www.ncbi.nlm.nih.gov	GCA_010993605.1
			Pma_TlrX	116938862	XP_032802489.1	4: 24,899,480-24,913,754	https://www.ncbi.nlm.nih.gov	GCA_010993605.1	* Superfamily 1 member. Identified with black colour in phylogenetic trees.
			Pma_TlrY	116954901	XP_032831608.1	3: 15,271,294-15,276,985	https://www.ncbi.nlm.nih.gov	GCA_010993605.1	* Superfamily 7 member. Identified with black colour in phylogenetic trees.
			Pma_TlrZ	116955700	XP_032832849.1	61: 2,236,310-2,239,114	https://www.ncbi.nlm.nih.gov	GCA_010993605.1	* Potential superfamily 11 member. Short sequence. Not used in phylogenetic tree
	INVERTEBRATE DEUTEROSTOMES
	Cnidarian
	Acroporid coral	Acropora digitifera	Adi_Tlr_1	107343373	not available	NW_015441262.1: 4,748-6,952	https://www.ncbi.nlm.nih.gov	GCA_000222465.2	* Used to root the tree. Identified as cnidaria in phylogenetic trees.
			Adi_Tlr_2	107343373	not available	NW_015441262.1: 7,826-10,036	https://www.ncbi.nlm.nih.gov	GCA_000222465.2	* Used to root the tree. Identified as cnidaria in phylogenetic trees.
	Mountainous star coral	Orbicella faveolata	Ofa_Tlr	110060689	XP_020623134.1	NW_018149874.1: 120,950-125,578	https://www.ncbi.nlm.nih.gov	GCA_002042975.1	* Used to root the tree. Identified as cnidaria in phylogenetic trees.
